# Supplementary material for: Integrating NMR and simulations reveals motions in the UUCG tetraloop
Source: Nucleic Acids Res. 2020 May 19;48(11):5839–48. doi: 10.1093/nar/gkaa399 (PMC7293013; doi:10.1093/nar/gkaa399)
Supplement: gkaa399_Supplemental_Files [file gkaa399_supplemental_files.zip]

Archive with 7 entries (7 files):
- bundle.tar.gz
- SI1_MD.html
- SI2_back_calculate.html
- SI3_BME.html
- SI4_random_forest.html
- SI5_exp_data.tar.gz
- SI6_comparison.pdf
